# Supplementary material for: Ionogels Based on Poly(methyl methacrylate) and Metal-Containing Ionic Liquids: Correlation between Structure and Mechanical and Electrical Properties
Source: Int J Mol Sci. 2016 Mar 16;17(3):391. doi: 10.3390/ijms17030391 (PMC4813247; doi:10.3390/ijms17030391)
Supplement: Supplementary file 1 [file ijms-17-00391-s001.zip]

Archive with 2 entries (2 files):
- ijms-121599-Supplementary tables-publish.xlsx
- ijms-121599-supplementary-publish.docx
