# Supplementary material for: Ionogels Based on Poly(methyl methacrylate) and Metal-Containing Ionic Liquids: Correlation between Structure and Mechanical and Electrical Properties
Source: Int J Mol Sci. 2016 Mar 16;17(3):391. doi: 10.3390/ijms17030391 (PMC4813247; doi:10.3390/ijms17030391)
Supplement: Supplementary file 1 [file ijms-17-00391-s001.zip › ijms-121599-Supplementary tables-publish.xlsx]

## Sheet: Sheet1
Table S1. Bond lengths (Å) and bond angles (°) for the anion of 1.
Cu1 – Cl1	2.244(1)	Cu1 – Cl3	2.261(1)
Cu1 – Cl2	2.239(1)	Cu1 – Cl4	2.253(1)
Cl1 – Cu1 – Cl2	101.39(5)	Cl2 – Cu1 – Cl4	107.49(5)
Cl1 – Cu1 – Cl4	102.17(5)	Cl2 – Cu1 – Cl3	101.31(4)
Cl1 – Cu1 – Cl3	126.61(5)	Cl3 – Cu1 – Cl4	100.98(5)
Table S2. Bond lengths (Å) and bond angles (°) for the anion of 2.
Co1 – Cl1	2.2824(9)	Co1 – Cl3	2.2734(9)
Co1 – Cl2	2.2716(9)	Co1 – Cl4	2.2781(9)
Cl1 – Co1 – Cl2	111.42(4)	Cl2 – Co1 – Cl4	108.66(3)
Cl1 – Co1 – Cl4	107.23(4)	Cl2 – Co1 – Cl3	108.62(4)
Cl1 – Co1 – Cl3	109.32(4)	Cl3 – Co1 – Cl4	111.60(4)
Table S3. Bond lengths (Å) and bond angles (°) for the anion of 3.
Mn1 – Cl1	2.3556(7)	Mn1 – Cl3	2.3575(7)
Mn1 – Cl2	2.3654(6)	Mn1 – Cl4	2.3696(6)
Cl1 – Mn1 – Cl2	108.63(2)	Cl2 – Mn1 – Cl4	106.61(3)
Cl1 – Mn1 – Cl4	111.64(2)	Cl2 – Mn1 – Cl3	111.93(2)
Cl1 – Mn1 – Cl3	109.13(3)	Cl3 – Mn1 – Cl4	108.91(3)
Table S4. Hydrogen bond geometry (Å, °) in 1.
D-H···A	D-H	H···A	D···A	D-H···A
C1-H1···Cl3I	0.95	2.79	3.604(5)	143.9
C2-H2···Cl1II	0.95	2.79	3.646(5)	151.2
C3-H3···Cl3	0.95	2.93	3.666(5)	134.7
C4-H41···Cl3I	0.99	2.85	3.771(5)	155.4
C4-H42···Cl2II	0.99	2.82	3.679(5)	146.1
C8-H81···Cl1I	0.98	2.97	3.794(5)	143
C8-H83···Cl2	0.98	2.86	3.538(5)	126.7
C1A-H1A···Cl4	0.95	2.52	3.394(4)	153.9
C2A-H2A···Cl3III	0.95	2.75	3.600(5)	150.1
C3A-H3A···Cl2IV	0.95	2.68	3.525(5)	147.7
C4A-H41A···Cl1	0.99	2.73	3.605(5)	147.6
C4A-H42A···Cl2III	0.99	2.94	3.830(5)	150.5
C8A-H81A···Cl3	0.98	2.86	3.819(5)	167.2
C8A-H83A···Cl2IV	0.98	2.86	3.771(5)	154.3
Symmetry codes: I x-0.5, y-0.5, z; II x, 1-y, z+0.5; III x+0.5, y+0.5, z; IV x+0.5, 1.5-y, z+0.5; V x-0.5, 0.5-y, z-0.5; VI x, 1-y, z-0.5; VII x-0.5, y+0.5, z Note: Hydrogen atoms were calculated in their expected positions.
Table S5. Hydrogen bond geometry (Å, °) in 2.
D-H···A	D-H	H···A	D···A	D-H···A
C1-H1···Cl4V	0.95	2.96	3.724(4)	137.8
C2-H2···Cl3	0.95	2.77	3.700(4)	165.1
C3-H3···Cl4VI	0.95	2.92	3.666(4)	135.8
C4-H41···Cl4V	0.99	2.75	3.697(4)	159.7
C4-H42···Cl2	0.99	2.71	3.585(4)	146.9
C8-H81···Cl2VI	0.98	2.96	3.480(4)	114.4
C8-­H82···Cl3V	0.98	2.9	3.669(4)	135.8
C1A-H1A···Cl1VII	0.95	2.58	3.456(4)	154.2
C2A-H2A···Cl4	0.95	2.99	3.881(4)	157.1
C3A-H3A···Cl2II	0.95	2.75	3.559(4)	143
C4A-H41A···Cl2	0.99	2.73	3.684(4)	162.8
C4A-H42A···Cl3VII	0.99	2.88	3.612(4)	131.2
C8A-H82A···Cl4VII	0.98	2.78	3.730(4)	162.9
C8A-H83A···Cl2II	0.98	2.73	3.653(4)	158
C5A-H52A···Cl1	0.99	3.03	3.657(4)	122.6
For symmetry codes and hydrogen atoms – see legend of Table SI-5
Table S6. Hydrogen bond geometry (Å, °) in 3.
D-H···A	D-H	H···A	D···A	D-H···A
C2-H2···Cl4	0.93	2.61	3.470(2)	154.3
C3-H3···Cl1V	0.93	2.75	3.536(3)	143.2
C4-H41···Cl1I	0.97	2.76	3.690(3)	161
C4-H42···Cl3	0.97	2.88	3.594(3)	131.3
C8-H81···Cl1V	0.96	2.72	3.629(3)	158
C8-H83···Cl2	0.96	2.81	3.735(3)	162.4
C3A-H3A···Cl2I	0.93	2.91	3.640(3)	136.3
C2A-H2A···Cl3V	0.93	2.78	3.689(3)	164.9
C4A-H41A···Cl1V	0.97	2.74	3.588(3)	146.7
C4A-H42A···Cl2	0.97	2.75	3.679(3)	160.7
C8A-H82A···Cl3	0.96	2.81	3.659(3)	147.7
C8A-H83A···Cl1I	0.96	2.74	3.480(3)	134.4
C1A-HA···Cl2	0.93	3	3.738(2)	137.5
For symmetry codes and hydrogen atoms – see legend of Table SI-5
Table S7. π ···π ring interactions in 1.
Interacting moieties	Cg···Cg/Å	α/°	β/°	CgJ_perp/Å
Cg(1)···Cg(2)VIII	5.340(3)	10.2(3)	45.2	-3.760(2)
Cg(1)···Cg(2)I	3.753(3)	10.2(3)	18	3.568(2)
Cg(1) = N1/C1/N2/C2/C3; Cg(2) = N1A/C1A/N2A/C2A/C3A Symmetry code: VIII x, y-1, z
Table S8. C-H···π interactions in 1.
Interacting moieties	H···Cg/Å	X-H···Cg/°	X···Cg/ Å
C7-H71···Cg(2)IX	2.76	148	3.628(5)
Symmetry code: IX x-0.5, y-1.5, z
Table S9. Y-X···π interactions in 1.
Interacting moieties	X···Cg/Å	Y-X···Cg/°	Y···Cg/Å
Cu1-Cl4···Cg(1)X	3.549(2)	165.38(6)	5.758(2)
Symmetry code: X x, 1+y, z
Table S10. π ···π ring interactions in 2.
Interacting moieties	Cg···Cg/Å	α/°	β/°	CgJ_perp/Å
Cg(1)···Cg(2)VI	3.884(2)	15.7(2)	19.6	3.659(2)
Cg(1)···Cg(2)XI	5.236(2)	15.7(2)	42.2	-3.881(2)
Symmetry code: XI 0.5+x, 0.5-y, z-0.5
Table S11. C-H···π interactions in 2.
Interacting moieties	H···Cg/Å	X-H···Cg/°	X···Cg/ Å
C7-H71···Cg(2)XII	2.66	149	3.537(4)
Symmetry code: XII x, -y, z-0.5
Table S12. Y-X···π interactions in 2.
Interacting moieties	X···Cg/Å	Y-X···Cg/°	Y···Cg/Å
Co1-Cl1···Cg(1)XIII	3.606(2)	157.39(4)	5.780(2)
Symmetry code: XIII x, -y, 0.5+z
Table S13. π ···π ring interactions in 3.
Interacting moieties	Cg···Cg/Å	α/°	β/°	CgJ_perp/Å
Cg(1)···Cg(2)	3.920(2)	16.3(1)	35.2	3.2044(9)
Cg(1)···Cg(2)XIV	5.222(2)	16.3(1)	56.8	-2.8627(9)
Symmetry code: XIV 0.5+x, y-0.5, z
Table S14. C-H···π interactions in 3.
Interacting moieties	H···Cg/Å	X-H···Cg/°	X···Cg/ Å
C7A-H71A···Cg(1)X	2.67	150	3.536(3)
Table S15. Y-X···π interactions in 3.
Interacting moieties	X···Cg/Å	Y-X···Cg/°	Y···Cg/Å
Mn1-Cl4···Cg(2)XIV	3.548(1)	157.04(3)	5.804(1)
